# Supplementary material for: Vesicle shrinkage in hydrous phonolitic melt during cooling
Source: Contrib Mineral Petrol. 2020 Feb 12;175(3):21. doi: 10.1007/s00410-020-1658-3 (PMC7080310; doi:10.1007/s00410-020-1658-3)
Supplement: Supplementary file 1 — Supplementary file1 (XLSX 61 kb) [file 410_2020_1658_MOESM1_ESM.xlsx]

## Sheet: Tabelle1
	“Vesicle shrinkage in hydrous phonolitic melt during cooling”
	Contributions to Mineralogy and Petrology
	A. Allabar1, K.J. Dobson, C.C. Bauer, M. Nowak
	1anja.allabar@uni-tuebingen.de; ORCID iD 0000-0003-2137-8590
	Department of Geosciences, University of Tübingen, Germany
	Wilhelmstraße 56, 72074 Tübingen
	DOI: 10.1007/s00410-020-1658-3
	Criteria for data selection
	H2O is only volatile species in experiment
	glass porosity and VND are given
	Pfinal >20 MPa
	in case of powder and supersaturation a unknown amount of H2O is already present at hydration conditions that can affect glass porostiy!
Reference	starting material	#	Td	cH2Oini [wt%]	Pstart [MPa]	dPdt	Pfinal	decompression steps	additional time given for diffusion [s]	P medium	q [K·s-1]	isobaric?	crystals?	onset of phase separation [MPa]	VND [mm-3]	l [mm]	cH2Oequ [wt%]	log D	D [mm^2/s]	τd	τdiff	tdiff/td	equilibrium degassing?	glass porosity	error porosity	VmH2O at Pfinal [cm3/mol]	melt density in equil at pfinal [g/cm3]	equilibrium porosity [%]
Ga12	cylinder	G-736	1423	5.21	155	2.56	91		20	Ar	inverting	presumably yes		110	53	0.141473	3.9544	-9.79957	0.000158647	27.4219	126.158	4.60062	NO	0.3	-	129.85	2.18866	16.5328
Ga12	cylinder	G-849	1423	5.33	161	3.95	82		25	Ar	inverting	presumably yes		110	265	0.0884521	3.67187	-9.83745	0.000145396	32.0886	53.8101	1.67692	NO	0.06	-	143.8	2.19871	22.5411
Ga12	cylinder	G-734	1423	5.16	160	3.42	74.5		20	Ar	inverting	presumably yes		110	22.8	0.150944	3.42166	-9.87351	0.00013381	30.3801	170.272	5.60473	NO	3.2	-	158.05	2.20784	25.1894
Ga12	cylinder	G-825	1423	5.52	161	4.7	67		25	Ar	inverting	presumably yes		110	28.3	0.11502	3.1571	-9.91463	0.000121721	34.1489	108.689	3.18278	NO	9.3	-	175.57	2.21773	33.8053
Ga12	cylinder	G-733	1423	5.43125	160	3.2	48		10	Ar	inverting	presumably yes		110	476	0.0285517	2.41681	-10.0512	8.88826e-05	29.375	9.17165	0.312226	YES	32	-	244.81	2.24668	47.9252
Ga12	cylinder	G-815	1423	5.42	161	5.7	47		25	Ar	inverting	presumably yes		110	460	0.0293936	2.37487	-10.0601	8.70707e-05	36.0526	9.92279	0.275231	YES	31	-	250.02	2.24837	48.7228
Ga12	cylinder	G-730	1423	5.43125	161	3.25	31		10	Ar	inverting	presumably yes		110	76	0.0481926	1.66014	-10.2431	5.71358e-05	34.3077	40.6493	1.18484	NO	37	-	317.72	2.27817	60.2411
Ga12	cylinder	G-994	1148	5.36	151	13.4375	43.5		37	Ar?	~150	presumably yes		110	26.6	0.16359	2.69801	-10.4723	3.37072e-05	41.9488	793.943	18.9265	NO	1	-	208.42	2.28092	41.2611
Ga12	cylinder	G-999	1148	5.39	151	10.8333	21		33	Ar?	~150	presumably yes		110	43000	0.00374642	1.46733	-10.9892	1.02508e-05	41.2154	1.36923	0.0332214	YES	60.2	-	442.56	2.32632	69.1522
AA19b	cylinder	CD66	1323	5.28544	200	0.17	80		0	Ar	16	YES		110	166734	0.00935932	3.11765	-10.0563	8.7847e-05	176.471	0.997152	0.00565053	YES	0.5	0.15	134.57	2.27728	26.941
AA19b	cylinder	CD49	1323	5.28	200	0.17	80		0	Ar	16	NO		110	49927.8	0.0116767	3.11765	-10.0563	8.7847e-05	176.471	1.55206	0.00879503	YES	3.1	0.28	134.57	2.27728	26.8916
AA19b	cylinder	CD41	1323	5.28643	200	0.17	90		0	Ar	?	?		110	166016	0.00882416	3.34311	-10.0132	9.70172e-05	117.647	0.802599	0.00682209	YES	1.08	0.21	119.72	2.26934	22.6646
AA19b	cylinder	CD37	1323	5.31551	200	0.17	80		0	Ar	?	?		110	147763	0.00867392	3.11765	-10.0563	8.7847e-05	176.471	0.856453	0.00485323	YES	1.87	0.15	134.57	2.27728	27.213
AA19b	cylinder	CD40	1323	5.17	200	0.17	100		0	Ar	44	YES		110	140182	0.0107513	3.55857	-9.97458	0.000106028	58.8235	1.09018	0.0185331	YES	0.1	0.01	107.93	2.26196	17.9233
AA19b	cylinder	CD42	1323	5.2	200	0.17	90		0	Ar	44	YES		110	95854.4	0.0105793	3.34311	-10.0132	9.70172e-05	117.647	1.15363	0.00980589	YES	1.1	0.11	119.72	2.26934	21.8771
AA19b	cylinder	CD63	1323	5.3	200	0.17	80		0	Ar	44	YES		110	174250	0.0066891	3.11765	-10.0563	8.7847e-05	176.471	0.509341	0.00288626	YES	7	0.67	134.57	2.27728	27.073
AA19b	cylinder	CD39	1323	4.97	200	0.17	80		0	Ar	44	YES		110	148613	0.00766265	3.11765	-10.0563	8.7847e-05	176.471	0.668391	0.00378755	YES	4.5	0.46	134.57	2.27728	23.9601
AA19b	cylinder	CD91	1323	5.33	200	0.17	80		0	Ar	44	YES		110	256000	0.0055638	3.11765	-10.0563	8.7847e-05	176.471	0.352384	0.00199684	YES	9	1.1	134.57	2.27728	27.3434
AA19b	cylinder	CD83	1323	5.46	200	0.17	80		0	Ar	44	YES		110	608153	0.00505192	3.11765	-10.0563	8.7847e-05	176.471	0.290526	0.00164632	YES	3.2	1	134.57	2.27728	28.4923
AA19b	cylinder	CD50	1323	5.3	200	0.17	70		0	Ar	44	YES		110	66973.5	0.00787779	2.88038	-10.1052	7.84946e-05	235.294	0.790623	0.00336015	YES	13.1	1.4	153.8	2.28586	32.0738
AA19b	cylinder	CD73	1323	5.46	200	0.17	60		0	Ar	44	YES		110	303218	0.00425273	2.62883	-10.1616	6.89293e-05	294.118	0.262381	0.000892096	YES	18.5	2.24	179.59	2.29523	39.3125
AA19b	cylinder	CD87	1323	4.31	200	0.17	60		0	Ar	44	YES		70	325887	0.00571204	2.62883	-10.1616	6.89293e-05	58.8235	0.473346	0.00804689	YES	5.4	1.26	179.59	2.29523	27.7801
AA19b	cylinder	CD85	1323	4.3	200	0.17	40		0	Ar	44	YES		70	283069	0.00389048	2.06717	-10.31	4.89733e-05	176.471	0.309063	0.00175136	YES	24.4	2.2	270.49	2.31716	43.7198
AA19b	cylinder	CD94	1323	3.43	200	0.17	40		0	Ar	44	YES		50	911359	0.00548111	2.06717	-10.31	4.89733e-05	58.8235	0.613449	0.0104286	YES	0.3	0.09	270.49	2.31716	32.1639
AA19b	cylinder	CD95	1323	3.36	200	0.17	20		0	Ar	44	YES		50	2.3522e+06	0.00228839	1.37065	-10.5638	2.73018e-05	176.471	0.191809	0.00108692	YES	15.4	2.12	544.78	2.34641	58.5329
AA19b	cylinder	CD92	1323	5.1	200	0.064	80		0	Ar	44	YES		110	225000	0.00664848	3.11765	-10.0563	8.7847e-05	468.75	0.503173	0.00107344	YES	4.6	0.6	134.57	2.27728	25.2176
AA19b	cylinder	CD78	1323	5.12	200	1.7	82		0	Ar	44	YES		110	210747	0.00716036	3.16362	-10.0472	8.96948e-05	16.4706	0.571614	0.0347051	YES	3.3	0.63	131.3	2.27564	24.4984
AA19b	cylinder	CD28	1323	5.29	200	1.7	95		0	Ar	44	YES		110	111901	0.0106899	3.45199	-9.99336	0.000101541	8.82353	1.1254	0.127545	YES	0.5	0.1	113.5	2.26559	20.7827
AA19b	cylinder	CD59	1323	5.21	200	1.7	110		0	Ar	44	YES		115	302282	0.00832186	3.61193	-9.96539	0.000108297	2.94118	0.639479	0.217423	YES	0.1	0.01	103.3	2.26143	17.1653
AA19b	cylinder	CD55	1323	5.22	200	1.7	100		0	Ar	44	YES		110	39643.4	0.0151076	3.4035	-10.0021	9.95189e-05	5.88235	2.29343	0.389882	YES	0.5	0.13	113.27	2.26849	20.5774
AA19b	cylinder	CD57	1323	5.32	200	1.7	100		0	Ar	44	YES		110	60243.5	0.0142469	3.4035	-10.0021	9.95189e-05	5.88235	2.03956	0.346726	YES	0.1	0.01	113.27	2.26849	21.467
AA19b	cylinder	CD51	1323	5.27	200	1.7	75		0	Ar	44	YES		110	95806.2	0.00897214	2.8481	-10.1121	7.72468e-05	20.5882	1.04211	0.0506166	YES	4.2	0.86	150.35	2.28812	31.6232
AA19b	cylinder	CD52	1323	5.21	200	0.17	90		0	Ar	44	YES		110	91807.1	0.0103417	3.18779	-10.0425	9.06711e-05	117.647	1.17954	0.0100261	YES	1.6	0.42	125.56	2.27597	24.2869
AA19b	cylinder	CD53	1323	5.17	200	0.17	80		0	Ar	44	YES		110	89958.4	0.0104831	2.96372	-10.0875	8.17439e-05	176.471	1.3444	0.00761824	YES	1.5	0.2	141.03	2.28393	28.2882
AA19b	cylinder	CD101	1323	6.28	270	0.17	145		0	Ar	44	YES		155	608000	0.005281	4.44	-9.83791	0.000145242	58.8235	0.192017	0.00326428	YES	2.3	0.71	75.8	2.23364	14.7431
AA19b	cylinder	CD98	1323	5.96	270	0.17	140		0	Ar	44	YES		150	685000	0.00602839	4.34	-9.85198	0.000140613	58.8235	0.258451	0.00439367	YES	0.3	0.12	78.29	2.23678	13.6048
MA15	cylinder	MSD06	1323	5.63	200	0.0028	75		0	Ar	150	YES		110	166	0.0668007	2.93119	-10.0944	8.04712e-05	12500	55.4526	0.0044362	YES	7.6	2.7	143.53	2.2845	32.9402
MA15	cylinder	SSD03	1323	5.63	200	0.0028	75		0	Ar	150	YES		110	873	0.0297175	2.93119	-10.0944	8.04712e-05	12500	10.9745	0.000877956	YES	18.8	5.4	143.53	2.2845	32.9402
MA15	cylinder	CD08	1323	5.63	200	0.024	75		0	Ar	150	YES		110	177	0.0501902	2.93119	-10.0944	8.04712e-05	1458.33	31.3038	0.0214655	YES	19.2	3.7	143.53	2.2845	32.9402
MA15	cylinder	MSD02	1323	5.63	200	0.024	75		0	Ar	150	YES		110	77	0.0694895	2.93119	-10.0944	8.04712e-05	1458.33	60.0064	0.0411472	YES	16.8	5.3	143.53	2.2845	32.9402
MA15	cylinder	MSD07	1323	5.63	200	0.024	75		0	Ar	150	YES		110	3796	0.018279	2.93119	-10.0944	8.04712e-05	1458.33	4.15208	0.00284714	YES	18.6	3.1	143.53	2.2845	32.9402
MA15	cylinder	SSD04	1323	5.63	200	0.024	75		0	Ar	150	YES		110	111166	0.00588373	2.93119	-10.0944	8.04712e-05	1458.33	0.430195	0.000294991	YES	19	1.5	143.53	2.2845	32.9402
MA15	cylinder	CD10	1323	5.63	200	0.024	150		0	Ar	150	YES		110	444	0.0558549	4.48434	-9.83177	0.000147309	-1666.67	21.1784	-0.012707	YES	3.3	0.7	73.5	2.23274	9.44997
MA15	cylinder	CD11	1323	5.63	200	0.024	100		0	Ar	150	YES		110	415	0.0451434	3.49433	-9.98583	0.000103317	416.667	19.7249	0.0473398	YES	10.9	2.5	107.93	2.26466	22.4661
MA15	cylinder	CD03	1323	5.63	200	0.17	75		0	Ar	150	YES		110	1791	0.0230247	2.93119	-10.0944	8.04712e-05	205.882	6.58788	0.0319983	YES	19.6	2.7	143.53	2.2845	32.9402
MA15	cylinder	MSD03	1323	5.63	200	0.17	75		0	Ar	150	YES		110	1084	0.0301998	2.93119	-10.0944	8.04712e-05	205.882	11.3336	0.0550489	YES	14.5	3.2	143.53	2.2845	32.9402
MA15	cylinder	SSD05	1323	5.63	200	0.17	75		0	Ar	150	YES		110	82515	0.00683241	2.93119	-10.0944	8.04712e-05	205.882	0.580105	0.00281765	YES	16.5	1.5	143.53	2.2845	32.9402
MA15	cylinder	CD04	1323	5.63	200	1.7	75		0	Ar	150	YES		110	20.19	0.110833	2.93119	-10.0944	8.04712e-05	20.5882	152.649	7.41438	NO	15.8	1.7	143.53	2.2845	32.9402
MA15	cylinder	CD09	1323	5.63	200	1.7	75		0	Ar	150	YES		110	25.15	0.100697	2.93119	-10.0944	8.04712e-05	20.5882	126.007	6.12033	NO	16.9	1.6	143.53	2.2845	32.9402
MA15	cylinder	MSD04	1323	5.63	200	1.7	75		0	Ar	150	YES		110	35.833	0.0911612	2.93119	-10.0944	8.04712e-05	20.5882	103.271	5.01603	NO	16	1.8	143.53	2.2845	32.9402
MA15	cylinder	SSD06	1323	5.63	200	1.7	75		0	Ar	150	YES		110	161.412	0.0502777	2.93119	-10.0944	8.04712e-05	20.5882	31.413	1.52577	NO	20.7	1.8	143.53	2.2845	32.9402
MA15	cylinder	CD19	1323	5.23	200	0.024	75		0	Ar	150	YES		110	16	0.115668	2.93119	-10.0944	8.04712e-05	1458.33	166.258	0.114006	YES	17.5	4.9	143.53	2.2845	29.4982
MA15	cylinder	MSD08	1323	4.96	200	0.024	75		0	Ar	150	YES		110	30	0.0901631	2.93119	-10.0944	8.04712e-05	1458.33	101.022	0.0692724	YES	19.5	4.5	143.53	2.2845	26.9679
MA15	cylinder	SSD07	1323	5.03	200	0.024	75		0	Ar	150	YES		110	31943	0.00945245	2.93119	-10.0944	8.04712e-05	1458.33	1.11032	0.000761363	YES	16.1	1.2	143.53	2.2845	27.6412
MA15	cylinder	CD18	1323	5.22	200	0.17	75		0	Ar	150	YES		110	128	0.0605156	2.93119	-10.0944	8.04712e-05	205.882	45.5087	0.221042	YES	15.3	2.3	143.53	2.2845	29.4076
MA15	cylinder	CD21	1323	5.16	200	1.7	75		0	Ar	150	YES		110	12785	0.0139005	2.93119	-10.0944	8.04712e-05	20.5882	2.40117	0.116628	YES	12.4	1.1	143.53	2.2845	28.8592
PR19	powder (undersat)	CD-P-22	1323	4.73	200	0.024	100			Ar	44?	YES		110	541	0.0471418	3.49433	-9.98583	0.000103317	416.667	21.51	0.051624	YES	6.1	1.2	107.93	2.26466	14.3579
PR19	cylinder	CD-C-23	1323	4.83	200	0.17	100			Ar	44?	YES		110	101000	0.0133208	3.49433	-9.98583	0.000103317	58.8235	1.71747	0.0291969	YES	0	1.2	107.93	2.26466	15.3416
PR19	powder (undersat)	CD-P-24	1323	4.73	200	0.17	100			Ar	44?	YES		110	338	0.0560511	3.49433	-9.98583	0.000103317	58.8235	30.4085	0.516945	YES	5.6	0.08	107.93	2.26466	14.3579
PR19	cylinder	CD-C-25	1323	4.66	200	0.024	100			Ar	44?	YES		110	130000	0.0112758	3.49433	-9.98583	0.000103317	416.667	1.23061	0.00295347	YES	0.05	-	107.93	2.26466	13.6556
PR19	powder (undersat)	CD-P-32	1323	4.73	200	0.024	100			Ar	44?	YES		110	177000	0.0100701	3.49433	-9.98583	0.000103317	416.667	0.981505	0.00235561	YES	0.07	-	107.93	2.26466	14.3579
MO08	powder (supersat)	79VS7_6	1153	5.47016	200	–	100			H2O	>100 K/s	5 MPa rise	not known; looks like some (images)	110	67000	0.00777243	4.01273	-10.1276	7.45341e-05	1800	0.81051	0.000450283	YES	13.7	2.1	88.36	2.27857	14.0065
MO08	powder (supersat)	79VS15_2_6	1153	5.47016	200	0.05	70			H2O	>100 K/s	5 MPa rise	not known; looks like some (images)	110	40000	0.0080352	3.42136	-10.2618	5.47317e-05	600	1.17965	0.00196609	YES	20.5	2.6	127.57	2.29629	24.9894
MO08	powder (supersat)	79VS15_2_1	1153	5.47016	200	0.05	50			H2O	>100 K/s	5 MPa rise	not known; looks like some (images)	110	14000	0.00823382	2.9436	-10.3883	4.08997e-05	1000	1.65761	0.00165761	YES	38.6	2.5	181.28	2.31193	37.0188
MO08	powder (supersat)	79VS15_2_10	1153	5.47016	200	0.05	10			H2O	>100 K/s	5 MPa rise	not known; looks like some (images)	110	3000	0.0131853	1.43364	-10.9935	1.01518e-05	1800	17.1251	0.00951394	YES	41	3.2	946.55	2.3689	83.3999
MO08	powder (supersat)	79VS7_5	1153	5.47016	200	0.25	90			H2O	>100 K/s	5 MPa rise	not known; looks like some (images)	110	96000	0.00628941	3.82812	-10.1673	6.80359e-05	40	0.581409	0.0145352	YES	18.1	0.7	98.36	2.28391	16.9957
MO08	powder (supersat)	79VS7_3	1153	5.47016	200	0.25	80			H2O	>100 K/s	5 MPa rise	not known; looks like some (images)	110	180000	0.00446665	3.63179	-10.2116	6.14397e-05	80	0.324723	0.00405904	YES	25.1	1.1	111.04	2.28978	20.6006
MO08	powder (supersat)	79VB15_2_12_3_4	1153	5.47016	200	0.25	80			H2O	>100 K/s	5 MPa rise	not known; looks like some (images)	110	208000	0.00406113	3.63179	-10.2116	6.14397e-05	80	0.268438	0.00335548	YES	27.7	1.6	111.04	2.28978	20.6006
MO08	powder (supersat)	79VS7_2	1153	5.47016	200	0.25	50			H2O	>100 K/s	5 MPa rise	not known; looks like some (images)	110	17000	0.0079671	2.9436	-10.3883	4.08997e-05	200	1.55196	0.0077598	YES	36.8	0.8	181.28	2.31193	37.0188
MO08	powder (supersat)	79VS7_4	1153	5.47016	200	0.25	30			H2O	>100 K/s	5 MPa rise	not known; looks like some (images)	110	7000	0.0116744	2.34268	-10.5804	2.62809e-05	280	5.18596	0.0185213	YES	31.9	2.6	308.2	2.33324	55.5234
MO08	powder (supersat)	79VB15_2_12_3_6	1153	5.47016	200	0.25	30			H2O	>100 K/s	5 MPa rise	not known; looks like some (images)	110	28000	0.00752535	2.34268	-10.5804	2.62809e-05	280	2.15483	0.00769582	YES	30.6	6.1	308.2	2.33324	55.5234
MO08	powder (supersat)	79VS15_7_12	1153	5.47016	200	0.01	80			H2O	>100 K/s	5 MPa rise	not known; looks like some (images)	110	87000	0.00648629	3.63179	-10.2116	6.14397e-05	2000	0.684768	0.000342384	YES	18.2	4.5	111.04	2.28978	20.6006
MO08	powder (supersat)	79VS15_7_11	1153	5.47016	200	0.01	60			H2O	>100 K/s	5 MPa rise	not known; looks like some (images)	110	5000	0.0133164	3.19355	-10.3197	4.78934e-05	4000	3.7025	0.000925625	YES	30.8	1.7	149.84	2.3036	30.3717
MO08	powder (supersat)	79VS15_7_13	1153	5.47016	200	0.01	40			H2O	>100 K/s	5 MPa rise	not known; looks like some (images)	110	2000	0.0121498	2.66416	-10.4722	3.37143e-05	6000	4.37847	0.000729745	YES	52.7	11.5	228.74	2.32161	45.2696
MO08	powder (supersat)	79VS15_7_14	1153	5.47016	200	0.01	20			H2O	>100 K/s	5 MPa rise	not known; looks like some (images)	110	4000	0.0125679	1.95434	-10.7328	1.85003e-05	8000	8.53779	0.00106722	YES	38.3	6.6	467.58	2.34797	68.1789
rapid decompression from 200 to 100 MPa and held for 30 min. Then decompressed with given rate to Pfinal
30-40 MPa extensive permeability --> gas loss and vesicle collapse (experiments =<40 MPa excluded)
LG04	powder (supersat)	LPG1	1098	5.62865	150	10	100	50	600	H2O (concluding from fO2:NNO +0.5)	aircooled--> bucket with H2O	presumably not	very small	110	15800	0.0176415	4.46535	-10.117	7.63818e-05	605	4.07459	0.00673485	YES	2.5	0.3	81.39	2.25279	10.5863
LG04	powder (supersat)	LPG1a	1098	6.63352	200	0.12	80	100	10	H2O (concluding from fO2:NNO +0.5)	aircooled--> bucket with H2O	presumably not	very small	110	6400	0.0194971	3.93116	-10.2353	5.81703e-05	1010	6.53491	0.00647021	YES	8.1	1.2	102.67	2.2684	25.8905
LG04	powder (supersat)	LPG2	1098	5.41122	140	10	100	40	900	H2O (concluding from fO2:NNO +0.5)	aircooled--> bucket with H2O	presumably not	very small	110	500	0.0483967	4.46535	-10.117	7.63818e-05	904	30.6649	0.0339213	YES	6.1	2.4	81.39	2.25279	8.78137
LG04	powder (supersat)	LPG2a	1098	4.46535	100	0.15	70	10	20	H2O (concluding from fO2:NNO +0.5)	aircooled--> bucket with H2O	presumably not	very small	100	79000	0.00713784	3.64256	-10.3061	4.94216e-05	220	1.0309	0.00468592	YES	15.1	2.3	118.28	2.27721	10.9541
LG04	powder (supersat)	LPG2b	1098	4.46535	100	0.02	80	10	100	H2O (concluding from fO2:NNO +0.5)	aircooled--> bucket with H2O	presumably not	very small	100	13000	0.015438	3.93116	-10.2353	5.81703e-05	1100	4.09715	0.00372469	YES	8	0.1	102.67	2.2684	6.45985
LG04	powder (supersat)	LPG2c	1098	6.63352	200	0.1	100	10	100	H2O (concluding from fO2:NNO +0.5)	aircooled--> bucket with H2O	presumably not	very small	100	4600	0.0249804	4.46535	-10.117	7.63818e-05	1100	8.16973	0.00742702	YES	3.9	0.4	81.39	2.25279	18.0778
LG04	powder (supersat)	G213	1098	6.63352	200	0.1	100	100	10	H2O (concluding from fO2:NNO +0.5)	aircooled--> bucket with H2O	presumably not	very small	110	2500	0.0274466	4.46535	-10.117	7.63818e-05	1010	9.86252	0.00976488	YES	7.1	1.4	81.39	2.25279	18.0778
LG04	powder (supersat)	G213a	1098	4.46535	100	0.0625	87.5	10	20	H2O (concluding from fO2:NNO +0.5)	aircooled--> bucket with H2O	presumably not	very small	100	8000	0.0193303	4.13754	-10.1878	6.4894e-05	220	5.75801	0.0261728	YES	5.9	1.3	93.45	2.26227	3.70435
LG04	powder (supersat)	G214	1098	6.63352	200	0.1	100	100	10	H2O (concluding from fO2:NNO +0.5)	aircooled--> bucket with H2O	presumably not	very small	110	1300	0.0379136	4.46535	-10.117	7.63818e-05	1010	18.8191	0.0186328	YES	4	2	81.39	2.25279	18.0778
LG04	powder (supersat)	G214b	1098	4.46535	100	0.15	70	10	20	H2O (concluding from fO2:NNO +0.5)	aircooled--> bucket with H2O	presumably not	very small	100	6400	0.0171161	3.64256	-10.3061	4.94216e-05	220	5.92777	0.0269444	YES	13.4	0.7	118.28	2.27721	10.9541
LG04	powder (supersat)	G236	1123	4.96038	100	0.333333	70	30	3	H2O (concluding from fO2:NNO +0.5)	aircooled--> bucket with H2O	presumably not	very small	110	3800	0.0183814	3.8056	-10.2219	5.99881e-05	93	5.6324	0.0605634	YES	18.3	3	122.56	2.2608	15.0823
LG04	powder (supersat)	G239	1123	4.96038	100	0.2	50	50	5	H2O (concluding from fO2:NNO +0.5)	aircooled--> bucket with H2O	presumably not	very small	110	7800	0.010967	2.96381	-10.4439	3.59868e-05	255	3.34218	0.0131066	YES	33.4	3	174.78	2.28883	30.7168
LG04	powder (supersat)	G242	1123	4.96038	100	0.666667	85	15	1.5	H2O (concluding from fO2:NNO +0.5)	aircooled--> bucket with H2O	presumably not	very small	110	4800	0.0217639	4.39616	-10.0939	8.05603e-05	24	5.87966	0.244986	YES	7.6	0.7	100.01	2.24215	6.56207
LG04	powder (supersat)	G251	1123	4.96038	100	0.0333333	50	5	300	H2O (concluding from fO2:NNO +0.5)	aircooled--> bucket with H2O	presumably not	very small	110	2500	0.0184471	2.96381	-10.4439	3.59868e-05	1800	9.45614	0.00525341	YES	25.5	0.3	174.78	2.28883	30.7168
LG04	powder (supersat)	G253	1123	4.96038	100	0.01	85	5	300	H2O (concluding from fO2:NNO +0.5)	aircooled--> bucket with H2O	presumably not	very small	110	4200	0.0235838	4.39616	-10.0939	8.05603e-05	1800	6.90408	0.0038356	YES	6.4	0.3	100.01	2.24215	6.56207
LG04	powder (supersat)	G254	1123	4.96038	100	0.2	50	50	5	H2O (concluding from fO2:NNO +0.5)	aircooled--> bucket with H2O	presumably not	very small	110	4200	0.0151295	2.96381	-10.4439	3.59868e-05	255	6.36075	0.0249441	YES	26.9	2	174.78	2.28883	30.7168
LG04	powder (supersat)	G255	1123	6.70426	150	0.133333	75	75	7.5	H2O (concluding from fO2:NNO +0.5)	aircooled--> bucket with H2O	presumably not	very small	110	12500	0.0139415	4.00577	-10.1764	6.66146e-05	570	2.91777	0.00511889	YES	12.6	1.9	113.99	2.25439	27.7939
LA08	powder (supersat)	79VB3a	1223	4.53807	150	5	125			TZM (gas)	flipping over (few seconds)	presumably yes	low 1.3-2.8 vol%	145	26000	0.0123925	4.1276	-10.0055	9.87439e-05	5	1.55528	0.311056	YES	7.6	1	67.85	2.26367	3.38121
LA08	powder (supersat)	79VB3b	1223	4.53807	150	17	100			TZM (gas)	flipping over (few seconds)	presumably yes	low 1.3-2.8 vol%	145	39000	0.0103629	3.67539	-10.0915	8.09951e-05	2.94118	1.32588	0.450798	YES	9.2	1	84.61	2.27721	8.44703
LA08	powder (supersat)	79VB3c	1223	4.53807	150	13	75			TZM (gas)	flipping over (few seconds)	presumably yes	low 1.3-2.8 vol%	145	8700	0.0137553	3.16472	-10.2025	6.27364e-05	5.76923	3.01593	0.522762	YES	19	8	113.99	2.29364	16.6188
LA08	powder (supersat)	79VB3d	1223	4.53807	150	4	50			TZM (gas)	flipping over (few seconds)	presumably yes	low 1.3-2.8 vol%	145	6600	0.0111545	2.56312	-10.3588	4.37683e-05	25	2.84277	0.113711	YES	35.6	4	174.78	2.31459	30.7233
LA08	powder (supersat)	79VB14a	1223	4.53807	150	4	25			TZM (gas)	flipping over (few seconds)	presumably yes	low 1.3-2.8 vol%	145	1400	0.0115297	1.78745	-10.6261	2.36516e-05	31.25	5.62053	0.179857	YES	61	6	360.38	2.3442	56.3293
LA08	powder (supersat)	79VB4a	1173	4.90363	150	5	130			TZM (gas)	flipping over (few seconds)	presumably yes	low 1.3-2.8 vol%	145	160000	0.00736784	4.54547	-9.99632	0.00010085	4	0.538277	0.134569	YES	4.9	2.7	70.26	2.25939	3.05939
LA08	powder (supersat)	79VB4c	1173	4.90363	150	3	105			TZM (gas)	flipping over (few seconds)	presumably yes	low 1.3-2.8 vol%	145	340000	0.00492049	4.059	-10.0882	8.16234e-05	15	0.296621	0.0197748	YES	10.1	6	86.48	2.27343	8.43971
LA08	powder (supersat)	79VB13b	1173	4.90363	150	6	75			TZM (gas)	flipping over (few seconds)	presumably yes	low 1.3-2.8 vol%	145	42000	0.00875531	3.39603	-10.2329	5.84917e-05	12.5	1.31054	0.104843	YES	15.4	1	121.81	2.29414	18.9532
LA08	powder (supersat)	79VB4e	1173	4.90363	150	5	55			TZM (gas)	flipping over (few seconds)	presumably yes	low 1.3-2.8 vol%	145	11000	0.0159271	2.88125	-10.3663	4.30222e-05	19	5.89634	0.310334	YES	8.9	0.5	168.04	2.31148	30.3639
LA08	powder (supersat)	79VB13a	1173	4.90363	150	6	25			TZM (gas)	flipping over (few seconds)	presumably yes	low 1.3-2.8 vol%	145	1400	0.0226264	1.89713	-10.7054	1.97046e-05	20.8333	25.9814	1.2471	NO	24.9	10	379.51	2.34783	59.7909
SH10	powder (supersat)	1-2a	1123	4.95579	150	0.25	125			H2O	RQ device -->150 K/s	presumably P rise	yes, oxides	145	820000	0.00384617	4.47274	-10.0785	8.34548e-05	100	0.177258	0.00177258	YES	8.3		67.85	2.27223	3.96976
SH10	powder (supersat)	1-2b	1123	4.95579	150	0.25	100			H2O	RQ device -->150 K/s	presumably P rise	yes, oxides	145	1100000	0.00317057	3.93856	-10.1915	6.43501e-05	200	0.156216	0.000781081	YES	12.1		84.61	2.28773	9.85276
SH10	powder (supersat)	1-2c	1123	4.95579	150	0.25	75			H2O	RQ device -->150 K/s	presumably P rise	yes, oxides	145	800000	0.00299458	3.33755	-10.3384	4.5874e-05	300	0.195482	0.000651606	YES	19.9		113.99	2.30645	19.1046
SH10	powder (supersat)	1-2d	1123	4.95579	150	0.25	50			H2O	RQ device -->150 K/s	presumably P rise	yes, oxides	145	340000	0.00302965	2.64008	-10.5465	2.84098e-05	400	0.323085	0.000807713	YES	35		174.78	2.32989	34.3592
SH10	powder (supersat)	1-2e	1123	4.95579	150	0.25	25			H2O	RQ device -->150 K/s	presumably P rise	yes, oxides	145	230000	0.00201311	1.77237	-10.9003	1.25815e-05	500	0.322107	0.000644215	YES	63		360.38	2.36169	60.0633
SH10	powder (supersat)	2-3a	1123	4.95579	150	0.25	125			H2O	RQ device -->150 K/s	presumably P rise	yes, oxides and sanidine	145	3600000	0.00258242	4.47274	-10.0785	8.34548e-05	100	0.0799103	0.000799103	YES	5.2		67.85	2.27223	3.96976
SH10	powder (supersat)	2-3b	1123	4.95579	150	0.25	100			H2O	RQ device -->150 K/s	presumably P rise	yes, oxides and sanidine	145	5900000	0.00185898	3.93856	-10.1915	6.43501e-05	200	0.0537034	0.000268517	YES	11		84.61	2.28773	9.85276
SH10	powder (supersat)	2-3c	1123	4.95579	150	0.25	75			H2O	RQ device -->150 K/s	presumably P rise	yes, oxides and sanidine	145	9900000	0.00117452	3.33755	-10.3384	4.5874e-05	300	0.0300715	0.000100238	YES	25.1		113.99	2.30645	19.1046
SH10	powder (supersat)	2-3d	1123	4.95579	150	0.25	50			H2O	RQ device -->150 K/s	presumably P rise	yes, oxides and sanidine	145	6800000	0.00113795	2.64008	-10.5465	2.84098e-05	400	0.0455808	0.000113952	YES	33.9		174.78	2.32989	34.3592
SH10	powder (supersat)	2-3e	1123	4.95579	150	0.25	25			H2O	RQ device -->150 K/s	presumably P rise	yes, oxides and sanidine	145	8600000	0.000681203	1.77237	-10.9003	1.25815e-05	500	0.0368824	7.37648e-05	YES	57.3		360.38	2.36169	60.0633
SH10	powder (supersat)	26a	1123	3.93856	100	0.25	75			H2O	RQ device -->150 K/s	presumably P rise	yes, oxides	95	260000	0.00539429	3.33755	-10.3384	4.5874e-05	100	0.634311	0.00634311	YES	10		113.99	2.30645	8.06379
SH10	powder (supersat)	26b	1123	3.93856	100	0.25	50			H2O	RQ device -->150 K/s	presumably P rise	yes, oxides	95	360000	0.00348135	2.64008	-10.5465	2.84098e-05	200	0.426605	0.00213303	YES	26.1		174.78	2.32989	22.6909
SH10	powder (supersat)	26c	1123	3.93856	100	0.25	25			H2O	RQ device -->150 K/s	presumably P rise	yes, oxides	95	170000	0.00243111	1.77237	-10.9003	1.25815e-05	300	0.46976	0.00156587	YES	59		360.38	2.36169	50.5778
SH10	powder (supersat)	26d	1123	3.93856	100	0.25	10			H2O	RQ device -->150 K/s	presumably P rise	yes, oxides	95	80000	0.00163216	1.0583	-11.358	4.3852e-06	360	0.607487	0.00168746	YES	82		920.06	2.39021	77.8563
IM07	cylinder	B51	1323	5.46	200	4.94	100			gas		close to isobaric	NO	110	0.008	2.44167	3.49433	-9.98583	0.000103317	20.2429	57703.3	2850.54	NO	1		107.93	2.26466	21.0543
IM07	cylinder	B72	1323	5.46	200	4.63	75			gas		close to isobaric	NO	110	725191	0.00428924	2.93119	-10.0944	8.04712e-05	26.9978	0.228623	0.0084682	YES	6	1	143.53	2.2845	31.5193
IM07	cylinder	B77	1323	5.46	200	5.16	50			gas		close to isobaric	NO	110	2828	0.0125121	2.29442	-10.2456	5.68033e-05	29.0698	2.75606	0.0948083	YES	45	3	240.12	2.30851	49.3421
IM07	cylinder	B52	1323	5.46	200	1.68	100			gas		close to isobaric	NO	110	0.008	2.44167	3.49433	-9.98583	0.000103317	59.5238	57703.3	969.415	NO	1		107.93	2.26466	21.0543
IM07	powder (undersat)	B112	1323	5.46	200	1.64	75			gas		close to isobaric	NO	110	12759	0.0155346	2.93119	-10.0944	8.04712e-05	76.2195	2.99889	0.0393455	YES	8	2	143.53	2.2845	31.5193
IM07	cylinder	B74	1323	5.46	200	1.69	70			gas		close to isobaric	NO	110	537067	0.00490335	2.81085	-10.1203	7.58139e-05	76.9231	0.31713	0.00412269	YES	5	1	153.8	2.2889	34.1093
IM07	cylinder	B59	1323	5.46	200	1.65	50			gas		close to isobaric	NO	110	572	0.0369743	2.29442	-10.2456	5.68033e-05	90.9091	24.0672	0.26474	YES	15	2	215.87	2.30851	46.6854
IM07	cylinder	B89	1323	5.46	200	1.67	20			gas		close to isobaric	NO	110	372	0.02116	1.33865	-10.5784	2.63998e-05	107.784	16.9602	0.157353	YES	53	3	544.78	2.34795	74.5302
IM07	cylinder	B88	1323	5.46	200	1.67	10			gas		close to isobaric	NO	110	286	0.013245	0.903093	-10.8215	1.50842e-05	113.772	11.6301	0.102222	YES	76	6	141.64	2.36743	45.8929
IM07	cylinder	B53	1323	5.46	200	0.16	100			gas		close to isobaric	NO	110	19	0.120161	3.49433	-9.98583	0.000103317	625	139.751	0.223601	YES	13	2	107.93	2.26466	21.0543
IM07	cylinder	B54	1323	5.46	200	0.024	100			gas		close to isobaric	NO	110	7	0.120734	3.49433	-9.98583	0.000103317	4166.67	141.088	0.0338612	YES	30	2	107.93	2.26466	21.0543
	References: LG04: Larsen and Gardner (2004); SH10: Shea (2010); GA12: Gardner (2012); MO08: Mongrain et al. (2008); LA08: Larsen (2008); MA15: Marxer et al. (2015); AN18: Allabar and Nowak 2018; AA20a: Allabar et al. a, (under review); PR16: Preuss et al. (2016); IM07: Iacono-Marziano et al. (2007).
	Allabar A, Nowak M (2018) Message in a bottle: Spontaneous phase separation of hydrous Vesuvius melt even at low decompression rates. Earth Planet Sci Lett 501:192-201
	Gardner JE (2012) Surface tension and bubble nucleation in phonolite magmas. Geochim Cosmochim Ac 76:93-102
	Iacono-Marziano G, Schmidt BC, Dolfi D (2007) Equilibrium and disequilibrium degassing of a phonolitic melt (Vesuvius AD 79 “white pumice”) simulated by decompression experiments. J Volcanol Geotherm Res 161:151–164
	Larsen JF, Gardner JE (2004) Experimental study of water degassing from phonolite melts: implications for volatile oversaturation during magmatic ascent. J Volcanol Geotherm Res 134:109-124
	Larsen JF (2008) Heterogeneous bubble nucleation and disequilibrium H2O exsolution in Vesuvius K-phonolite melts. J Volcanol Geotherm Res 175:278-288
	Marxer H, Bellucci P, Nowak M (2015) Degassing of H2O in a phonolitic melt: a closer look at decompression experiments. J Volcanol Geotherm Res 297:109–124
	Mongrain J, Larsen JF, King PL (2008) Rapid water exsolution, degassing, and bubble collapse observed experimentally in K-phonolite melts. J Volcanol Geotherm Res 173:178-184
	Preuss O, Marxer H, Ulmer S, Wolf J, Nowak M (2016) Degassing of hydrous trachytic Campi Flegrei and phonolitic Vesuvius melts: experimental limita-tions and chances to study homogeneous bubble nucleation. Am Mineral 101:859–875
	Shea T, Gurioli L, Larsen JF, Houghton BF, Hammer JE, Cashman KV (2010) Linking experimental and natural vesicle textures in Vesuvius 79AD white pumice. J Volcanol Geotherm Res 192:69–84
